# Supplementary material for: Protein Modelling Highlighted Key Catalytic Sites Involved in Position-Specific Glycosylation of Isoflavonoids
Source: Int J Mol Sci. 2023 Aug 2;24(15):12356. doi: 10.3390/ijms241512356 (PMC10418691; doi:10.3390/ijms241512356)
Supplement: Supplementary file 1 [file ijms-24-12356-s001.zip]

Archive with 2 entries (2 files):
- ijms-2499294-supplementary.pdf
- ijms-2499294-supplementary.xlsx
