# Supplementary material for: Protein Modelling Highlighted Key Catalytic Sites Involved in Position-Specific Glycosylation of Isoflavonoids
Source: Int J Mol Sci. 2023 Aug 2;24(15):12356. doi: 10.3390/ijms241512356 (PMC10418691; doi:10.3390/ijms241512356)
Supplement: Supplementary file 1 [file ijms-24-12356-s001.zip › ijms-2499294-supplementary.xlsx]

## Sheet: Table S1
Table S1: Amino acids of UGT analyzed in the study
Sr#	Name	Accession #	Organisms	Seq. length	Reference
1	UGT73G1	AAP88406.1	Allium cepa	MNSNHHPLHVIIFPFLAQGHIIPTIDLCKLFASHGVKVTVLTTKGNLSRFHSPLTRANELSTFLHPIQIS LIPFPSVSGLPENCENMATVPPHLKSLFFDAVAMLQQPFRAFLKETNPDCVVAGLFLAWIHNVASELNIP SLDFHGSNFSSKCMSHTVEHHNLLDNSTAETVLLPNLPHKIEMRRALIPDFRKVAPSVFQLLIKQKEAEK LSYGLIINSFYELEPGYVDYFRNVVGRKAWHVGPLLLNDKNVNTFDRGSKSAIDEASCLSWLGKKSAGSV LYVCFGSASFFTTRQLREIAVGLEGSGHAFIWVVRDDGDEQWMPEGCEERIEGRGLIIKGWAPQMMILNH EAVGGYLTHCGWNSSLEGICVGLPFVTWPLFAEQPYNERLIVDV…	(Kramer et al., 2003)
2	UGT73J1	AAP88407.1	Allium cepa	MAFDKKQLHILFFPLMSPGHFIPMIDMACIFASHNVRSTVVATPSDASKIPLSKSKYISVVTIPFPSPSL TNLPPDHENLATIRSSMFDLFVSALSLFQPPLQNLIHDLKPDCLISDSLFPWTADLALQFKIPRIIFHGA GVFPMYVSANIFSHFPLDESKEEFFMDGLAEKIKLYRKGLPDMFSNIPFLITMGEAEAKSYGVVVNTFRE MEPTYVDFYKGTKKAWCIGPLSLANKLDEEKTAGWIAEKEEVKEKIVKWLDGKEEGSVLYVCFGSLCHFS GGQLRELALGLEKCNKNFLWVVRKEAEGDDVSEKEWMPENYKERVGERGLVVKGWVPQTTVLDHKSVGWF VTHCGWNSLQESTCAGVPMITWPLFHEQFINAEFLVETMGIGER…	(Kramer et al., 2003)
3	UGT73F1	BAC78438.1	Glycyrrhiza echinata	MDLEREGTEKPLKLYFIHYLAAGHMIPLCDIATLFASRGHHVTIITTPSNAQTLRRSIPFNDYHQLCLHT VPFPSQEVGLPDGVESLSSVTDLDNLAKVFQATTLLRTPIEHFVEENPPDCIVADFIYQWVDELANKLNI PRLAFNGFSLFAICAIESVKAHSLYASGSFVIPGLPHPIAMNAAPPKQMSDFLESMLETELKSHGLIVNN FAELDGEEYIEHYEKTTGHRAWHLGPVSLIRRTSQEKAERGEKSVVSVHECLSWLDSKRDDSVLYICFGS LCHFSDKQLYEIACGVEASGHEFIWVVPEKKGKEDESEEEKEKWMPKGFEERKKGLIMRGWAPQVLILSH RAVGAFVTHCGWNSTVEAVSAGVPMITWPVHGEQFYNEKLVTQV…	(Nagashima et al., 2004)
4	UGT85H2	2PQ6	Medicago truncatula	MGNFANRKPHVVMIPYPVQGHINPLFKLAKLLHLRGFHITFVNTEYNHKRLLKSRGPKAFDGFTDFNFES IPDGLTPMEGDGDVSQDVPTLCQSVRKNFLKPYCELLTRLNHSTNVPPVTCLVSDCCMSFTIQAAEEFEL PNVLYFSSSACSLLNVMHFRSFVERGIIPFKDESYLTNGCLETKVDWIPGLKNFRLKDIVDFIRTTNPND IMLEFFIEVADRVNKDTTILLNTFNELESDVINALSSTIPSIYPIGPLPSLLKQTPQIHQLDSLDSNLWK EDTECLDWLESKEPGSVVYVNFGSTTVMTPEQLLEFAWGLANCKKSFLWIIRPDLVIGGSVIFSSEFTNE IADRGLIASWCPQDKVLNHPSIGGFLTHCGWNSTTESICAGVPM…	(Li et al., 200, Modolo et al., 2009a)
5	GmUGT1	A6BM07.1	Glycine max	MKDTIVLYPNLGRGHLVSMVELGKLILTHHPSLSITILILTPPTTPSTTTTTLACDSNAQYIATVTATTP SITFHRVPLAALPFNTPFLPPHLLSLELTRHSTQNIAVALQTLAKASNLKAIVIDFMNFNDPKALTENLN NNVPTYFYYTSGASTLALLLYYPTIHPTLIEKKDTDQPLQIQIPGLSTITADDFPNECKDPLSYACQVFL QIAETMMGGAGIIVNTFEAIEEEAIRALSEDATVPPPLFCVGPVISAPYGEEDKGCLSWLNLQPSQSVVL LCFGSMGRFSRAQLKEIAIGLEKSEQRFLWVVRTELGGADDSAEELSLDELLPEGFLERTKEKGMVVRDW APQAAILSHDSVGGFVTHCGWNSVLEAVCEGVPMVAWPLYAEQK…	(Noguchi et al., 2007)
6	UGT73F2	BAM29362.1	Glycine soja	MDLQQRPLKLHFIPYLSPGHVIPLCGIATLFASRGQHVTVITTPYYAQILRKSSPSLQLHVVDFPAKDVG LPDGVEIKSAVTDLADTAKFYQAAMLLRRPISHFMDQHPPDCIVADTMYSWADDVANNLRIPRLAFNGYP LFSGAAMKCVISHPELHSDTGPFVIPDFPHRVTMPSRPPKMATAFMDHLLKIELKSHGLIVNSFAELDGE ECIQHYEKSTGHKAWHLGPACLVGKRDQERGEKSVVSQNECLTWLDPKPTNSVVYVSFGSVCHFPDKQLY EIACALEQSGKSFIWIVPEKKGKEYENESEEEKEKWLPKGFEERNREKGMIVKGWAPQLLILAHPAVGGF LSHCGWNSSLEAVTAGVPMITWPVMADQFYNEKLITEVRGIGVE…	(Dhaubhadel et al., 2008)
7	UGT709A4	BAC80066	Oryza sativa subsp. japonica	MGAAAAHVLVFPMPLQGHINVMLHLATALAAAAGVHVTFLHTDHNLHRLGNAAAATTAGSPRRLRFLSVP DGLPDDHPRSASDVPVMVDSLLGAGQAAYRALLGSLLVGSGGAGGFPPVTSVVADALLTFAIDVAEELGV PALAFRTASASSLLAYMSVPRLFELGELPFPPGGDLDEPVRGVPGMEGFLRRRDLPSTFRRHGNDHDVHP KLQMLVDLTTGSCKARAVILNTAASLEAPALAHIAPRVRDVFAVGPLHAMSPAPAAATSLWREDDGCMAW LDGQADRSVVYVSLGSLTVISPEQFTEFLSGLVAAGHPFLWVLRPDMVTARLQHADLQEAVAAAAGHSKA RVVRWAPQRDVLRHRAVGCFLTHAGWNSTLEAAVEGVPTVCWPF…	(Ko et al., 2008)
8	UGT88E12	A0A067YB04	Pueraria montana var. lobata	MKDSIVLYSALGRGHLVSMVELGKLILSHHPSLSITILFLTPPPNQDTPTSPTAFTCDATAKYIAAVTAA TPSITFHRIPQISIPTVLPPMALTFELCRATGHHLRRILTSISQTSNLKAIVLDFMNYSAARVTNTLQIP TYFYYTSGASTLAVLFQQIIIHQNNTKSIKDLNMHLLIPGLPKIHTDDMPEQVQDRENEGYEVFIDIATC MRDSDGVIVNTFEAMEGRVMEAFNEGLMEGPTPPLFCIGPVISSAPCRVDDDGCLSWLDSQPSHSVVFLS FGSMGRFSRTQLREIAIGLEKSEQRFLWVVRSEFEEGDSVEPPSLDELLPEGFLERTKGKGMVLRDWAPQ AAILSHDSVGGFVTHCGWNSVLEAVCEGVPMVAWPLYAEQKLNK…	(Li et al., 2014)
9	UGT88H1	A0A067YBQ3	Pueraria montana var. lobata	MKGTIVLYPAMGRGHIVPMVELGKFLSTHHHATLSVKILLPSPPNSTTLRYITAVSAATPSITFLHLSPS QHLLRVLQTLISQSSKPKAFILDFFNHSAADVTQTLNIPTYYYFPNAASCVALMLYTPTIHHNTKNGNSS YNDTLRRIPGLPPLSPEDMPAPLLDRRSFESFANMSIQMRKSDGIIVNTFEKLENKAFLALKNGTCVSET SRSHSSTPETRKPRIFCVGPLVSNGGGEHDNDDSGCMSWLDLQPSRTVVFLSFGSYGRFSKSQIREIALG LERSGQRFLWVVRDPYERSELSLEELLPKGFLERTKERGMVVKNWAPQVKVLSHDSVGGFVTHCGWNSVL EAVSWGVPMVAWPLYAEQRLNRVVMVEEMKVALPLKEVDEDGFV…	(Li et al., 2014)
10	GmUGT3	NP_001353995.1	Glycine soja	MTMKDSIVLYSALGRGHLVSMVELGKLILSHHPSLSITILFLTPPPNQDTPTSPTAFTCDATAKYIAAVT AATPSITFHRIPQISILTVLPPMALTFELCRATGHHLRRILSYISQTSNLKAIVLDFMNYSAARVTNTLQ IPTYFYYTSGASTLAALLYQTIFHETCTKSLKDLNTHVVIPGLPKIHTDDMPDGAKDRENEAYGVFFDIA TCMRGSYGIIVNTCEAIEESVLEAFNEGLMEGTTPKVFCIGPVISSAPCRKDDNGCLSWLNSQPSQSVVF LSFGSMGRFSRTQLREIAIGLEKSEQRFLWVVRSEFEEGESAEPPSLEELLPEGFLDRTKEKGMVVRDWA PQAAILSHDSVGGFVTHCGWNSVLEAICEGVPMVAWPLYAEQKL…	(Funaki et al., 2015)
11	GmUGT4	NP_001304440.2	Glycine max	MTMKDSIVLYSALGRGHLVSMVELGKLILSHHPSLSITILFLTPPPNQDTPTSPTAFTCDATAKYIAAVT ASTPSITFHRIPQISVPTVLPPMALTFELCRATGHHLRRILNSISQTSNLKAIVLDFMNYSAARVTNALQ IPTYFYYTSGASTLAIFLQQIIIHENSTKSFKDLNMHLVIPGLPKIHTDDLPEQMQDRANEGYQVFIDIA TCMRDSDGVIVNTCEAMEGRVVEAFSEGLMEGTTPKVFCIGPVISSAPCRKDDNGCLSWLDSQPSHSVVF LSFGSMGRFSRTQLREIAIGLEKSEQRFLWVVRSEFEEGDSGEPPSLDELLPEGFLERTKEKGLVVRDWA PQAAILSHDSVGGFVTHCGWNSVLEAVCEGVPMVAWPLYAEQKL…	(Funaki et al., 2015)
12	GmUGT9	NP_001280039.1	Glycine soja	MKDSIVLYPALGRGHLVSMVELGKLILTHQPSLSITILILTPPSNTPSTPKGCDSTSQYIAAVTAATPSI TFHHLPPTQIPTILPPHILSLELSRSSNHHLPHVITSLSKTLTLKAIVLDFMNFCAKQVTNALNIPTFFY YTSGASSLATFLQLPVIHETTTKSIKDLNTHLSIPGLPKIDLLDLPKEVHDRASQSYKLFHDIATCMRDS DGVIVNTCDPIEGRVIKALSEGLCLPEGMTSPHVFCIGPVISATCGEKDLNGCLSWLDSQPSQSVVLLSF GSLGRFSRAQVKEMAVGLEKSEQRFLWVLRSELVGVDSVEPSLDELLPEGFVERTKGRGMVVRNWAPQVR ILSHDSVGGFVTHCGWNSVLEAVCEGVPMVAWPLYAEQRLNRVI…	(Funaki et al., 2015)
13	UGT72AF1	AOG18239.1	Lotus japonicus	MVFDAKKPHVVILPSPGIGHMTPMLELAKRLVLHHSCHVTFLRITTQTSAAHTRLLHHLPPGLDVVDLPP ADISALISDKTKYLHNLCITIRESLLCLKPTLVKMEEKPHALITDLFCTQALETCRDLSIPFYVFSTISG LQLAFSFLCLDLNPDEVDAPGVQFIHLPGCAPLRKEDLPFKCFSEMDQWYVYHLRRVTMADGILMNTSED LEPVPVRAIREHPFYKQIPAPLIFPVGPLVKDSEPVNEKEEECLAWLNKQASGSVLFVALGSAGNLCAEQ LTELAWGLELSQQRFIWVARPPAGVSGISSYFKVGGAENDPEAYLPEGFVERTRELGMVVASWAPQLSVL KHESTGAFLSHCGWNSVLESVSHGVPLITWPLCADQMMSATFLV…	(Yin et al., 2017)
14	UGT72V3	AOG18244.1	Lotus japonicus	MEDMQNQPPHVVLLSSPGLGHLIPIIELGKRFLRHHNFKVTILAVTFQASNAEAEVLRSSLCDVIEIPPP DLPAGAGAALATRLCMTMRAAVPAIRAVLSTMQLRPSAFIVDIFGTDSLPVAAELNIRKFVYVTSHAWFL SLLVYLSVLDEIIEGQYVDQNKPLTIPGSSPVRPEDVFDPMQDRNDMQYSECLTLGKAIPRSDGVLVNTW EELQCRDLEALRDQNLMGRVLKVPVYAVGPIMREPDSETGWDSEWVVQWLDKQPRDSVVYVSFGSGGTMS YEQMREIAFGLELSEQRFVWVVRAPTEGVTDAAYLTMGRGTSDDWDGVLPEGFVERTWEVGLVVPQWAPQ VTVLRHSSVGAFLSHCGWGSTLESVMSGVPMIAWPLYAEQRMNA…	(Yin et al., 2017)
15	UGT73C20	XP_003554403	Glycine soja	MVFQTSNNPHFVLFPLMAQGHIIPMMDIARLLARRGVIVTIFTTPKNASRFNSVLSRAVSSGLQIRLVQL HFPSKEAGLPEGCENFDMLTSMDMMYKVFHAISMLQKSAEELFEALIPKPSCIISDFCIPWTAQVAEKHH IPRISFHGFSCFCLHCLLMVHTSNICESITSESEYFTIPGIPGQIQATKEQIPMMISNSDEEMKHFGDQM RDAEMKSYGLIINTFEELEKAYVTDYKKVRNDKVWCIGPVSFCNKDDLDKAQRGDQASINEHHCLKWLDL QKSKSVVYVCFGSLCNLIPSQLVELALALEDTKRPFVWVIREGSKYQELEKWISEEGFEERTKGRGLIIR GWAPQVLILSHHAIGGFLTHCGWNSTLEGIAICAGVPMLTWPLF…	(Yin et al., 2017)
16	UGT73E19	XP_003533968.1	Glycine max	MTMKDSIVLYSALGRGHLVSMVELGKLILTHHPSLSITILFLTPPPNQDTPTSPTAFTCDATSKYIAAVS AATPSITFHRIPQISIPTVLPPMALTFELCRATTHHLRRILNSISQTSNLKAIVLDFINYSAARVTNTLQ IPTYFYYTSGASTLAVFLYQTIFHENYTKSLKDLNMHVEIPGLPKIHTDDMPETVQDRAKEVYQVFIDIA TCMRDSDGVIVNTCEAMEERVVEAFSEGLMEGTTPKVFCIGPVIASASCRKDDNECLSWLDSQPSHSVLF LSFGSMGRFSRTQLGEIAIGLEKSEQRFLWVVRSEFENGDSVEPPSLDELLPEGFLERTKEKGMVVRDWA PQAAILSHDSVGGFVTHCGWNSVLEAVCEAVPMVAWPLYAEQKM…	(Yin et al., 2017)
17	PlUGT4	AZZ70622.1	Pueraria montana var. lobata	MEKPHIAVVPSPGFTHLVPILEFSKRLLHLHPEFHITCFIPSVGSPPSSSKAYLQTLPPTITSIFLPPIT LDDVPDPSILALQIELSVNLSLPYIKQELESLCSRAKVVALVVDVFANGALDFAKELNLLSYIYLPQSAM LLSLYFYSTKLDEILSSAFRDLTKPIEIPGCVPIHNKDLPIHFQNLSSIGYKGFLERSKRFHVPDGVFMN TFLELEPGAIRALQELVKGKPKVYPVGPIIQMGSVGHENRVECLTWLDKQQEPNSVLYVSFGSGGTLSQE QLNELAFGLELSGQKFLWVVRAPSSVATVGYFCAETKDPLEFLPHGFLERTKEQGLVVPSWAPQIQVLSH GATGGFLSHCGWNSVLESVVQGVPVITWPLFAEQSLNAAMLTDD…	(Wang et al., 2019)
18	PlUGT15	AMQ26113.1	Pueraria montana var. lobata	MTMKDSIVLYSALGRGHLVSMVELGKLILTHHPSLSITILFLTPPPNQDTPTSPTAFTCDATAKYIAAVT TATPSITFHRIPQISIPTVLHPHALNFELCRATGHHLRRILSSISQTSNLKAVVLDFMNYSATRVTNALQ IPTYFYYTSGASTLAIFLYQTIFHENNTKSLKDLNMQLFIPGLPKIHTDDLPDMVKDRENEGYKVFLDIA TSMRNSYGILVNTFDASERRVVEAFNEGLMEGTTPPVFCIGPVVSAPCSGDDNGCLSWLDSQPSHSVVFL SFGSMGRFSRTQLREIAIGLEKSEQRFLWVVRSEFEEGDSVEPPSLDELLPEGFLERTKGKGMVVRDWAP QAAILSHDSVGGFVTHCGWNSVLEAVCEGVPMVAWPLYAEQKLN…	(Wang et al., 2019)
19	PlUGT57	AZZ70623.1	Pueraria montana var. lobata	MGSEAPIHVLMVSYPAQGHINPLLRLGKCLAAKGLFVTFTTSETAGKDMRKANNITDKSVIPVGDGFLKF DFFEDGMADDDVSKKKSLSDVSAQLELVGKQYVSQMIKKHAESHHPISCIINNPFVPWVCDVAAEHAIPS AMLWIQSSAVFTAYYSYFYKLVSFPSDADPYVDVQLSSVVLKHNEVPDFLHPFSPYRFLGTLILEQFKNL SKPFCVLVDSFEELEHDYIDYLSKFLDIRPVGPLFKTPIATGTSDIRGDFMKSDDCIEWLNSRAPASVVY ISFGSIVYLPQEQVTEIAHGLLNSHVSFLWVLKPPPKGYGVPPHVLPDGFFEGTRDKGKVVQWSPQEEVL AHPSVACFLTHCGWNSSMEALTLGMPMLTFPAWGDQVTNAKFLV…	(Wang et al., 2019)
20	GuGT6	QDM38898.1	Glycyrrhiza uralensis	MKDTIILYPALGSGHLMSMVELGKLILTQNPSLSITILILTPPNTKINNNNNNNTFGCEDFPSITFHYIP PISFPNTLPPHILTLELCRLSNHHVHHVLQSISKTSNLKAIVLDFLNYSTTHITSTIDTPTYFYYTSGAS TLSVFLQLPTIHKKSNRSLKEDSHMHLRIPGLPAIPVADMPEEVKDRESQSYQVYLEIATSMRDSDGVII NTFDGIEGRAVRALSAGLCLPEGNTPPVFCIGPVVSGSAKTTGRDDENGCLSWLDSQPSRSVVLLSFGSM GRFSRSQLREIAVGLERSGQRFLWVVRSELGGGVDSGDEPSLEELLPEGLLEKTEGKGLVVRNWAPQAAI LNHDSVGGFVTHCGWNSVLEAIICGVPMVAWPLYAEQKLNKVIL…	(Chen et al., 2019)
21	GuGT10	QDM38900.1	Glycyrrhiza uralensis	MEEALVIYPAALVGHIVPFIELCKHILTHKPSLSIHIFLTITPRFNTSTISHCTTTIPSITFHYLPNLVT PSSNPNPLFENIHINTQNLHEALLSISKTHTIKALIFDLFCFHSLTVASKLKIPAYCFFTCSASALALFL HTPTIHNNTEKSLIELNTCIHIPGVPPVPSRDMPEPMLERGSEVYEIFHQFSLLMSKLEGVIVNTFEALE PRSLKAISDGLCVPNGPTPPIYCVGPLLASNKETKTELDECLSWLNSQPSKSVVFLCFGSMGVFSIEQLY EMANGLERSGQRFMWVVRNPTRGQSEKQNNDSFRLDSLLPEGFLDRTRDRGLVVKDWAPQVEVLNHDSVG GFVTHCGWNSVLEAVCAGVPMVAWPLYAEQRFNRVVLVKEMGVA…	(Chen et al., 2019)
22	PtUGT8	UNO36930.1	Pueraria montana var. lobata	MTRYEVVFIAFPTLGNLVPQVEFANLLTKHDPRFSATILTVSMPQRPLMNTYVQARASSAANIKLLQLPT VDPPAPEQYQTLVGFLSLHMQNHKHHVKHALLNLIKTTESNSSNSVRLAAIFVDMFSTTLIDVATELAVP CYLFFASPASCLGFTLDLPRVDLAESKSEFTVPCFKNLLPRSVLPNLVLDAKDGTFWLSYHARRYKETKG VVINTLQELETHALQSLHNDSQLQRVYPIGPILDLVGSAQWDPNPPQYKRIMEWLDQQPLSSVVLLCFGS MGSLEANQVEEIAIGLERAGVRFLWALRESPKAHLEYPRDYENHKDVLPDGFLERTNNIGLVCGWVPQAV VLAHKAVGGFVSHCGWNSILESLWHGVPVATWPLYSEQQMNAFQ…	(Hai-Yan et al., 2022)
References:						.
	Chen, K., Hu, Z., Song, W., Wang, Z., He, J., Shi, X., Cui, Q., Qiao, X., Ye, M., 2019. Diversity of O-glycosyltransferases contributes to the biosynthesis of flavonoid and triterpenoid glycosides in Glycyrrhiza uralensis. ACS Synthetic Biology 8, 1858–1866.					.
	Dhaubhadel, S., Farhangkhoee, M., Chapman, R., 2008. Identification and characterization of isoflavonoid specific glycosyltransferase and malonyltransferase from soybean seeds. Journal of experimental botany 59, 981–994.					.
	Funaki, A., Waki, T., Noguchi, A., Kawai, Y., Yamashita, S., Takahashi, S., Nakayama, T., 2015. Identification of a highly specific isoflavone 7-O-glucosyltransferase in the soybean (Glycine max (L.) Merr.). Plant and Cell Physiology 56, 1512–1520.					.
	Hai-Yan, D., Jian, W., Liang-Ping, Z.H.A., Hua-Sheng, P., Yu-Ping, Z., Yuan, Y., Huang, L.-Q., 2022. Molecular cloning and functional characterization of an isoflavone glucosyltransferase from Pueraria thomsonii. Chinese Journal of Natural Medicines 20, 133–138.					.
	Hu, Z., He, J., Chen, K., Wang, Z., Liu, J., Qiao, X., Ye, M., 2019. Molecular cloning and biochemical characterization of a new flavonoid glycosyltransferase from the aquatic plant lotus. Biochemical and biophysical research communications 510, 315–321.					.
	Ko, J.H., Kim, B.G., Kim, J.H., Kim, H., Lim, C.E., Lim, J., Lee, C., Lim, Y., Ahn, J.-H., 2008. Four glucosyltransferases from rice: cDNA cloning, expression, and characterization. Journal of plant physiology 165, 435–444.					.
	Koirala, N., Pandey, R.P., Van Thang, D., Jung, H.J., Sohng, J.K., 2014. Glycosylation and subsequent malonylation of isoflavonoids in E. coli: strain development, production and insights into future metabolic perspectives. Journal of Industrial Microbiology and Biotechnology 41, 1647–1658.					.
	Kramer, C.M., Prata, R.T., Willits, M.G., De Luca, V., Steffens, J.C., Graser, G., 2003. Cloning and regiospecificity studies of two flavonoid glucosyltransferases from Allium cepa. Phytochemistry 64, 1069–1076.
	Li, J., Li, Z., Li, C., Gou, J., Zhang, Y., 2014. Molecular cloning and characterization of an isoflavone 7-O-glucosyltransferase from Pueraria lobata. Plant cell reports 33, 1173–1185.					.
	Li, L., Modolo, L.V., Escamilla-Trevino, L.L., Achnine, L., Dixon, R.A., Wang, X., 2007. Crystal structure of Medicago truncatula UGT85H2–insights into the structural basis of a multifunctional (iso) flavonoid glycosyltransferase. Journal of molecular biology 370, 951–963.					.
	Modolo, L.V., Escamilla-Treviño, L.L., Dixon, R.A., Wang, X., 2009a. Single amino acid mutations of Medicago glycosyltransferase UGT85H2 enhance activity and impart reversibility. FEBS letters 583, 2131–2135.					.
	Modolo, L.V., Li, L., Pan, H., Blount, J.W., Dixon, R.A., Wang, X., 2009b. Crystal structures of glycosyltransferase UGT78G1 reveal the molecular basis for glycosylation and deglycosylation of (iso) flavonoids. Journal of molecular biology 392, 1292–1302.					.
	Nagashima, S., Inagaki, R., Kubo, A., Hirotani, M., Yoshikawa, T., 2004. cDNA cloning and expression of isoflavonoid-specific glucosyltransferase from Glycyrrhiza echinata cell-suspension cultures. Planta 218, 456–459.					.
	Noguchi, A., Saito, A., Homma, Y., Nakao, M., Sasaki, N., Nishino, T., Takahashi, S., Nakayama, T., 2007. A UDP-glucose: isoflavone 7-O-glucosyltransferase from the roots of soybean (Glycine max) seedlings: purification, gene cloning, phylogenetics, and an implication for an alternative strategy of enzyme catalysis. Journal of Biological Chemistry 282, 23581–23590.					.
	Offen, W., Martinez‐Fleites, C., Yang, M., Kiat‐Lim, E., Davis, B.G., Tarling, C.A., Ford, C.M., Bowles, D.J., Davies, G.J., 2006. Structure of a flavonoid glucosyltransferase reveals the basis for plant natural product modification. The EMBO journal 25, 1396–1405.					.
	Shao, H., He, X., Achnine, L., Blount, J.W., Dixon, R.A., Wang, X., 2005. Crystal structures of a multifunctional triterpene/flavonoid glycosyltransferase from Medicago truncatula. The Plant Cell 17, 3141–3154.
	Wang, X., Li, C., Zhou, Z., Zhang, Y., 2019. Identification of three (iso) flavonoid glucosyltransferases from Pueraria lobata. Frontiers in Plant Science 10, 28.
	Yin, Q., Shen, G., Chang, Z., Tang, Y., Gao, H., Pang, Y., 2017. Involvement of three putative glucosyltransferases from the UGT72 family in flavonol glucoside/rhamnoside biosynthesis in Lotus japonicus seeds. Journal of experimental botany 68, 597–612.					.

## Sheet: Table-S2
Table S2: Information of protein models of selected UGT
Sr#	Name	AA Seq.	BD:ID	Source (AFDB)	Length	Score	Identities	Positives	E()
1	UGT73G1	479	AFDB:Q7XJ50	Flavonoid glucosyl-transferase UA=Q7XJ50 UI=Q7XJ50_ALLCE OS=Allium cepa OX=4679 GN=UGT73G1	479	762.6	100	100	0
2	UGT73J1	469	AFDB:Q7XJ49	Flavonoid glucosyl-transferase UA=Q7XJ49 UI=Q7XJ49_ALLCE OS=Allium cepa OX=4679 GN=UGT73J1	469	750.7	100	100	5e-213
3	UGT73F1	482	AFDB:Q7XZD0	Glycosyltransferase UA=Q7XZD0 UI=Q7XZD0_GLYEC OS=Glycyrrhiza echinata OX=46348 GN=gegt	482	749.9	100	100	9.3e-213
4	UGT85H2	482	PDB:2PQ6	Medicago truncatula	-	-	-	-	-
5	GmUGT1	474	AFDB:A6BM07	Isoflavone 7-O-glucosyltransferase 1 UA=A6BM07 UI=I7GT1_SOYBN OS=Glycine max OX=3847 GN=GmIF7GT1	474	734.2	100	100	4.7e-208
6	UGT73F2	476	AFDB:A0A445K1M2	Glycosyltransferase UA=A0A445K1M2 UI=A0A445K1M2_GLYSO OS=Glycine soja OX=3848 GN=D0Y65_018974	476	754.5	100	100	3.5e-214
7	UGT709A4	480	AFDB:Q7XHR3	Glycosyltransferase UA=Q7XHR3 UI=Q7XHR3_ORYSJ OS=Oryza sativa subsp. japonica OX=39947 GN=Os07g0490100	480	691.6	100	100	3.1e-195
8	UGT88E12	471	AFDB:A0A067YB04	UDP-glycosyltransferase 1 UA=A0A067YB04 UI=UGT1_PUEML OS=Pueraria montana var. lobata OX=3893 GN=UGT1	471	711.2	100	100	3.8e-201
9	UGT88H1	451	AFDB:A0A067YBQ3	UDP-glycosyltransferase 13 UA=A0A067YBQ3 UI=UGT13_PUEML OS=Pueraria montana var. lobata OX=3893 GN=UGT13	451	693.1	100	100	1e-195
10	GmUGT3	473	AFDB:A0A445GK01	Glycosyltransferase UA=A0A445GK01 UI=A0A445GK01_GLYSO OS=Glycine soja OX=3848 GN=D0Y65_044036	473	752	99.8	100	2e-213
11	GmUGT4	473	AFDB:I1MPF0	Glycosyltransferase UA=I1MPF0 UI=I1MPF0_SOYBN OS=Glycine max OX=3847 GN=GLYMA_16G175400	473	733.8	100	100	6e-208
12	GmUGT9	468	AFDB:A0A445J098	Glycosyltransferase UA=A0A445J098 UI=A0A445J098_GLYSO OS=Glycine soja OX=3848 GN=D0Y65_023991	468	697.6	100	100	4.9e-197
13	UGT72AF1	469	AFDB:A0A286Q1S7	Glycosyltransferase UA=A0A286Q1S7 UI=A0A286Q1S7_LOTJA OS=Lotus japonicus OX=34305	469	752.3	100	100	1.6e-213
14	UGT72V3	474	AFDB:A0A286Q1T2	Glycosyltransferase UA=A0A286Q1T2 UI=A0A286Q1T2_LOTJA OS=Lotus japonicus OX=34305	474	732.2	100	100	1.8e-207
15	UGT73C20	502	AFDB:A0A445FIG3	Glycosyltransferase UA=A0A445FIG3 UI=A0A445FIG3_GLYSO OS=Glycine soja OX=3848 GN=D0Y65_051897	508	726.2	87.2	94.7	1.3e-205
16	UGT73E19	473	AFDB:I1L2Y7	Glycosyltransferase UA=I1L2Y7 UI=I1L2Y7_SOYBN OS=Glycine max OX=3847 GN=548026	473	730.8	100	100	4.8e-207
17	PlUGT4	465	AFDB:A0A3T0U426	Glycosyltransferase UA=A0A3T0U426 UI=A0A3T0U426_PUEML OS=Pueraria montana var. lobata OX=3893	465	702.9	100	100	1.2e-198
18	PlUGT15	472	AFDB:A0A172J2C9	Glycosyltransferase UA=A0A172J2C9 UI=A0A172J2C9_PUEML OS=Pueraria montana var. lobata OX=3893 GN=UGT15	472	690.4	100	100	6.9e-195
19	PlUGT57	477	AFDB:A0A3T0U428	Glycosyltransferase UA=A0A3T0U428 UI=A0A3T0U428_PUEML OS=Pueraria montana var. lobata OX=3893	477	798.8	100	100	0
20	GuGT6	486	AFDB:A0A515L4A4	Glycosyltransferase UA=A0A515L4A4 UI=A0A515L4A4_GLYUR OS=Glycyrrhiza uralensis OX=74613	486	749.6	100	100	1.2e-212
21	GuGT10	462	AFDB:A0A515L4A3	Glycosyltransferase UA=A0A515L4A3 UI=A0A515L4A3_GLYUR OS=Glycyrrhiza uralensis OX=74613	462	768.7	100	100	0
22	PtUGT8	426	AFDB:A0A172J2G3	UDP-glycosyltransferase 43 UA=A0A172J2G3 UI=UGT43_PUEML OS=Pueraria montana var. lobata OX=3893 GN=UGT43	469	663	97.4	99.3	1.1e-186

## Sheet: Table-S3
Table S3: Key active site amino acids used for docking analysis and docking score of selected UGTs
Name	Plant host	Active site amino acids			BCN	DZN	FMN	GEN	LQN	NGN
GuGT6	Glycyrrhiza uralensis	HIS15	PHE145	PRO181	80.8	73.4	79.45	74.9	64.79	71.52
PlUGT15	Pueraria montana var. lobata	HIS17	PHE157	PRO192	76.14	70.81	75.59	70	66.66	66.93
UGT73E19	Glycine max	HIS17	PHE157	PRO192	73.8	73.91	71.33	74.76	66.45	7.4
GmUGT9	Glycine soja	HIS15	PHE151	PRO186	71.91	66.33	72.67	66.96	67.84	61.9
GmUGT3	Glycine soja	HIS17	LEU157	PRO192	69.39	65.69	67.79	67.18	57.57	60.49
UGT88H1	Pueraria montana var. lobata	HIS15	MET124	PRO160	67.94	63.06	61.9	66	63.43	61.19
GmUGT1	Glycine max	HIS15	LEU159	PRO195	63.98	61.56	64.84	58.89	60.58	59.59
UGT72V3	Lotus japonicus	HIS21	LEU143	PHE178	60.58	56.97	61.24	58.36	54.44	52.42
UGT72AF1	Lotus japonicus	HIS20	SER146	PRO179	56.84	55.47	56.67	55.89	60.62	58.24
GuGT10	Glycyrrhiza uralensis	HIS15	PHE139	PRO174	54.82	56.14	57.82	53.11	54.9	57.52
UGT73J1	Allium cepa	HIS20	SER148	PRO181	54.37	54.3	55.41	52.73	56.96	55.1
UGT73G1	Allium cepa	HIS20	SER155	PRO189	54.36	48.59	50.17	51.35	51.22	51.89
UGT88E12	Pueraria montana var. lobata	HIS15	LEU155	PRO190	52.91	57.29	58.75	53.98	49.2	51.52
PlUGT4	Pueraria montana var. lobata	HIS16	TYR145	PRO180	50.35	54.91	52.74	54.34	55.22	53.66
PtUGT8	Pueraria montana var. lobata	ASN16	THR155	PRO185	50.19	50.75	52.79	50.1	53.02	55.24
UGT73F1	Glycyrrhiza echinata	HIS24	ILE156	PHE192	50.3	47.25	50.39	47.13	46	44.48
PtUGT8	Pueraria montana var. lobata	ASN16	THR155	PRO185	50.19	50.75	52.79	50.1	53.02	55.24
UGT73F2	Glycine soja	HIS20	MET147	PHE185	48.46	47.05	47.7	47.78	48.5	45.26
GmUGT4	Glycine max	HIS17	PHE157	PRO192	48.09	44.7	47.06	45.73	53.48	52.84
UGT85H2	Medicago truncatula	HIS21	VAL156	VAL200	42.08	52.41	49.39	51.52	54.69	49.46
UGT73C20	Glycine soja	HIS21	LEU157	PRO193	38.81	32.31	40.6	36.1	38.31	38.2
UGT709A4	Oryza sativa subsp. japonica	HIS18	SER152	TYR156	33.1	42.41	34.63	40.99	47.47	46.77
PlUGT57	Pueraria montana var. lobata	HIS19	TYR154	PRO187	18.54	38.21	32.36	36.33	34.47	32.74
